# Supplementary material for: Occult Macular Dysfunction Syndrome: Identification of Multiple Pathologies in a Clinical Spectrum of Macular Dysfunction with Normal Fundus in East Asian Patients: EAOMD Report No. 5
Source: Genes (Basel). 2023 Sep 26;14(10):1869. doi: 10.3390/genes14101869 (PMC10606510; doi:10.3390/genes14101869)
Supplement: Supplementary file 1 [file genes-14-01869-s001.zip]

Archive with 1 entries (1 files):
- genes-2582620-supplementary.xlsx
