# Supplementary material for: Occult Macular Dysfunction Syndrome: Identification of Multiple Pathologies in a Clinical Spectrum of Macular Dysfunction with Normal Fundus in East Asian Patients: EAOMD Report No. 5
Source: Genes (Basel). 2023 Sep 26;14(10):1869. doi: 10.3390/genes14101869 (PMC10606510; doi:10.3390/genes14101869)
Supplement: Supplementary file 1 [file genes-14-01869-s001.zip › genes-2582620-supplementary.xlsx]

## Sheet: Sup table S1
Supplemental table S1. Detailed clinical and genetic findings of 72 patients from 50 families with occult macular dysfunction syndrome
Family ID	Patient ID	Family history	Proband	Sex	Age (years)	Onset of disease (years)	Duration	LogMAR BCVA RE	LogMAR BCVA LE	Chief complaint	Visual field Pattern	OCT classification	mfERG grouping	Causative Gene	Causative variant
1	1	AD	Proband	Female	77	14	63	0.52	0.7	Reduced VA/photophobia	CS	Classical	3	RP1L1	c.133C>T, p.Arg45Trp
1	2	AD		Female	50	38	12	0.22	0.82	Reduced VA/photophobia	CS	Classical	2	RP1L1	c.133C>T, p.Arg45Trp
2	3	AD	Proband	Male	33	18	15	0.15	0.4	Reduced VA/photophobia	CS	Classical	2	RP1L1	c.133C>T, p.Arg45Trp
2	4	AD		Female	74	21	53	1	1	Reduced VA/photophobia/ color vision abnormality	CS	Classical	2	RP1L1	c.133C>T, p.Arg45Trp
3	5	Sporadic	Proband	Female	37	25	12	0.52	0.52	Reduced VA/photophobia	CS	Classical	2	RP1L1	c.133C>T, p.Arg45Trp
4	6	AD	Proband	Female	18	6	12	0.7	0.52	Reduced VA	CS	Classical	2	RP1L1	c.133C>T, p.Arg45Trp
4	7	AD		Female	49	40	9	1.05	0.52	Reduced VA/photophobia	CS	Classical	2	RP1L1	c.133C>T, p.Arg45Trp
5	8	AD	Proband	Female	19	11	8	0.82	0.82	Reduced VA	CS	Classical	2	RP1L1	c.133C>T, p.Arg45Trp
5	9	AD		Female	48	48	0	-0.08	-0.08	No symptom	Other	Non-classical	1	RP1L1	c.133C>T, p.Arg45Trp
5	10	AD		Female	54	37	17	1	0.82	Reduced VA/photophobia	Other	Classical	NA	RP1L1	c.133C>T, p.Arg45Trp
6	11	AD	Proband	Male	50	40	10	0.4	0.52	Reduced VA/photophobia	CS	Classical	3	RP1L1	c.133C>T, p.Arg45Trp
7	12	AD	Proband	Female	33	27	6	0.4	0.4	Reduced VA	CS	Classical	2	RP1L1	c.133C>T, p.Arg45Trp
8	13	AD	Proband	Female	65	40	25	1.1	0.7	Reduced VA/Phothopobia	CS	Classical	NA	RP1L1	c.133C>T, p.Arg45Trp
9	14	AD	Proband	Male	20	20	0	0.22	0.3	Reduced VA	CS	Classical	2	RP1L1	c.133C>T, p.Arg45Trp
10	15	AD	Proband	Female	45	27	18	1.52	1.7	Reduced VA	CS	Classical	NA	RP1L1	c.133C>T, p.Arg45Trp
11	16	AD	Proband	Male	18	10	8	0.9	0.9	Reduced VA	CS	Classical	NA	RP1L1	c.133C>T, p.Arg45Trp
11	17	AD		Male	46	10	36	0.82	0.82	Reduced VA	CS	Classical	NA	RP1L1	c.133C>T, p.Arg45Trp
11	18	AD		Male	43	13	30	0.82	0.82	Reduced VA	CS	Classical	2	RP1L1	c.133C>T, p.Arg45Trp
11	19	AD		Male	12	8	4	0.6	0.5	Reduced VA	CS	Classical	2	RP1L1	c.133C>T, p.Arg45Trp
12	20	AD	Proband	Male	30	23	7	0.7	0.7	Reduced VA	CS	Classical	2	RP1L1	c.133C>T, p.Arg45Trp
13	21	AD	Proband	Male	6	2	4	1	1	Reduced VA	CS	Classical	NA	RP1L1	c.133C>T, p.Arg45Trp
13	22	AD		Male	19	12	7	0.52	0.52	Reduced VA	CS	Classical	NA	RP1L1	c.133C>T, p.Arg45Trp
13	23	AD		Male	51	51	0	0	0.15	Reduced VA	NA	Non-classical	NA	RP1L1	c.133C>T, p.Arg45Trp
14	24	Sporadic	Proband	Male	38	14	24	1.22	1.1	Reduced VA	CS	Classical	2	RP1L1	c.133C>T, p.Arg45Trp
15	25	AD	Proband	Male	24	24	0	0.52	0.7	Reduced VA	CS	Classical	2	RP1L1	c.133C>T, p.Arg45Trp
16	26	Sporadic	Proband	Male	71	71	0	0.3	0	No symptom	Other	Non-classical	1	RP1L1	c.133C>T, p.Arg45Trp
17	27	Sporadic	Proband	Male	58	47	11	0.3	0.4	Reduced VA/photophobia	Other	Classical	2	RP1L1	c.3581C>T, p.Thr1194Met/ c.3587C>T, p.Thr1196Ile
18	28	AD	Proband	Male	30	25	5	0.6	0.6	Reduced VA	CS	Classical	2	RP1L1	c.3593C>T, p.Ser1198Phe
18	29	AD		Male	54	54	0	0.05	0.22	No symptom	CS	Non-classical	1	RP1L1	c.3593C>T, p.Ser1198Phe
19	30	AD	Proband	Male	70	40	30	1	1	Reduced VA	CS	Classical	2	RP1L1	c.3595T>C, p.Ser1199Pro
20	31	AD	Proband	Male	59	40	19	0.7	0.7	Reduced VA	CS	Classical	2	RP1L1	c.3596C>G, p.Ser1199Cys
20	32	AD		Female	88	50	38	0.7	0.7	Reduced VA/photophobia	NA	Classical	2	RP1L1	c.3596C>G, p.Ser1199Cys
21	33	AD	Proband	Female	84	70	14	0.3	0	Reduced VA/photophobia	Other	Classical	3	RP1L1	c.3596C>G, p.Ser1199Cys
22	34	Sporadic	Proband	Male	49	39	10	0.3	0.3	Reduced VA/photophobia	CS	Classical	3	RP1L1	c.3596C>G, p.Ser1199Cys
23	35	AD	Proband	Male	32	26	6	0.15	0.22	Reduced VA/photophobia	Other	Classical	2	RP1L1	c.3596C>G, p.Ser1199Cys
23	36	AD		Female	61	61	0	-0.08	-0.08	No symptom	Other	Non-classical	2	RP1L1	c.3596C>G, p.Ser1199Cys
24	37	AD	Proband	Female	62	50	12	0.52	0.52	Reduced VA/photophobia	CS	Classical	2	RP1L1	c.3596C>G, p.Ser1199Cys
24	38	AD		Male	36	33	3	0.3	0.7	Reduced VA	CS	Classical	2	RP1L1	c.3596C>G, p.Ser1199Cys
24	39	AD		Male	36	13	23	0.22	0.4	Reduced VA/photophobia	CS	Classical	2	RP1L1	c.3596C>G, p.Ser1199Cys
25	40	AD	Proband	Female	71	60	11	0.3	0.4	Reduced VA/night blindness	Other	Classical	3	RP1L1	c.3596C>G, p.Ser1199Cys
25	41	AD		Female	48	30	18	0.3	0.4	Reduced VA/photophobia	Other	Classical	NA	RP1L1	c.3596C>G, p.Ser1199Cys
26	42	Sporadic	Proband	Male	71	50	21	0.82	0.82	Reduced VA	Other	Classical	2	RP1L1	c.3596C>G, p.Ser1199Cys
27	43	AD	Proband	Female	74	60	14	0.52	0.7	Reduced VA/photophobia	CS	Classical	3	RP1L1	c.3599G>A, p.Gly1200Asp
27	44	AD		Female	51	51	0	-0.08	-0.08	Night blindness	Other	Non-classical	2	RP1L1	c.3599G>A, p.Gly1200Asp
28	45	AD	Proband	Female	60	40	20	1	0.7	Reduced VA/photophobia	NA	Classical	NA	RP1L1	c.3599G>C, p.Gly1200Ala
29	46	Sporadic	Proband	Male	30	20	10	0.7	0.52	Reduced VA	NA	Classical	2	RP1L1	c.3602T>C, p.Val1201Ala
30	47	AD	Proband	Male	55	25	30	0.7	0.7	Reduced VA/photophobia	CS	Classical	2	RP1L1	c.3602T>G, p.Val1201Gly
31	48	AD	Proband	Male	35	31	9	0.22	0.4	Central VF loss	Other	Non-classical	1	CRX	CRX:c.128G>A, p.Arg43His
31	49	AD		Male	63	68	0	-0.08	-0.08	No symptom	Other	Non-classical	1	CRX	CRX:c.128G>A, p.Arg43His
32	50	Sporadic	Proband	Female	40	40	0	0.82	0.82	Reduced VA	CS	Non-classical	2	GUCY2D	GUCY2D:c.2513G>A, p.Arg838His
33	51	AD	Proband	Female	55	13	42	1	1.1	Reduced VA/photophobia/ color vision abnormality	CS	Non-classical	2	GUCY2D	GUCY2D:c.2747T>C, p.Ile916Thr
34	52	AR	Proband	Male	88	65	23	0.52	0.52	Reduced VA/color vision abnormality	CS	Non-classical	NA	ND	ND
34	53	AR		Female	91	40	51	0.22	0.4	Reduced VA/photophobia	CS	Non-classical	NA	ND	ND
35	54	Sporadic	Proband	Female	75	60	15	0.7	0.7	Reduced VA/photophobia	CS	Non-classical	2	ND	ND
36	55	Sporadic	Proband	Male	83	70	13	0.52	0.52	Reduced VA	CS	Non-classical	2	ND	ND
37	56	AD	Proband	Male	58	50	8	-0.18	-0.18	Central VF loss/photophobia	Other	Non-classical	1	ND	ND
37	57	AD		Male	75	63	12	0.52	0.52	Central VF loss/photophobia	CS	Non-classical	2	ND	ND
37	58	AD		Female	89	89	0	0.05	-0.08	No symptom	Other	Non-classical	NA	ND	ND
38	59	AD	Proband	Male	45	6	39	0.4	0.4	Reduced VA/color vision abnormality	CS	Non-classical	3	ND	ND
39	60	AR	Proband	Male	29	6	23	0.4	0.4	Reduced VA/photophobia	CS	Non-classical	2	ND	ND
40	61	Sporadic	Proband	Female	28	20	8	0.7	0.7	Reduced VA/photophobia	CS	Non-classical	2	ND	ND
41	62	Sporadic	Proband	Male	56	40	16	0.15	0.05	Reduced VA/night blindness	CS	Non-classical	2	ND	ND
42	63	AD	Proband	Male	65	30	35	0.7	0.52	NA	Other	Non-classical	2	ND	ND
43	64	AD	Proband	Male	50	45	5	0.3	0.15	Reduced VA/photophobia	CS	Classical	2	ND	ND
44	65	AD	Proband	Male	27	27	0	0.22	0.22	Reduced VA	CS	Non-classical	2	ND	ND
44	66	AD		Male	55	55	0	0.4	0.7	No symptom	CS	Non-classical	NA	ND	ND
45	67	Sporadic	Proband	Female	55	26	29	1.4	1.4	Reduced VA	NA	Non-classical	2	ND	ND
46	68	Sporadic	Proband	Female	15	15	0	0.52	0.05	Reduced VA	Other	Non-classical	1	ND	ND
47	69	Sporadic	Proband	Female	68	67	1	0.3	0.3	Reduced VA/photophobia	CS	Non-classical	2	ND	ND
48	70	Sporadic	Proband	Male	31	31	0	0	-0.08	Central VF loss	CS	Non-classical	1	ND	ND
49	71	Sporadic	Proband	Male	50	46	4	0.52	0.52	Reduced VA	CS	Non-classical	2	ND	ND
50	72	Sporadic	Proband	Female	51	50	1	0.22	0	Photophobia	CS	Non-classical	1	ND	ND
AD, autosomal dominant; AR,autosomal recessive; BCVA, best-corrected visual acuity; LE, left eye; RE, right eye;logMAR, logarithm of minimum angle of resolution; mfERG, multifocal electroretinogram; NA, not available; OCT, optic coherence tomography; VA, visual acuity.
Reference: NM_178857, ENST00000382483.3, GRCh37; NM_000554.6, ENST00000221996.12,GRCh37,NM_000180.4, ENST00000254854.5GRCh37.
Age was defined the age when the latest examination was performed. The age of onset was defined as either the age at which visual loss was first noted by the patient or, in the “asymptomatic” patients, when an abnormal retinal finding was first detected.
Patients were classified into two patterns based on the results of VF testing using standard automated perimetry: Pattern 1, central scotoma; Pattern 2, other scotomas (e.g., paracentral scotoma), or no scotoma, mainly according to a previous publication.
Classical optical coherence tomography (OCT) findings were marked as a blurred or flat Ellipsoid Zone (EZ) and an absence of an Interdigitation Zone (IZ) at the macula. Conversely, non-classical findings present alterations incongruent with the typical phenotype, including a locally absent IZ while retaining a relatively preserved EZ, a focal absence of both the EZ and IZ, or atrophic transformat…
mfERG functional groups were defined as: Group 1 - paracentral dysfunction; Group 2 - homogeneous central/paracentral dysfunction with preserved peripheral function; and Group 3 - widespread dysfunction over the whole area tested.

## Sheet: Sup table S2
Supplemental Table S2.In silico analysis of the detected variants in this study
Variant No	Transcript	Gene	Nucleotide change	Amino acid change	Sequence Ontology (Combined)	Effect (Combined)	Location	dbSNP ID	ClinVar ID	ACMG Classification								GnomAD allele frequency																General predisction
										Verdict	Idntified classification rules							Allele frequency (exome)								Allele frequency (genome)								MutationTaster			FATHMM			FATHMM MKL			FATHMM XF			CADD	REVEL
											Factor 1	Factor 2	Factor 3	Factor 4	Factor 5	Factor 6	Factor 7	East Asian	South Asian	African	European (Non-Finnish)	Latino	Total	POPMAX Alt Allele Freq (AF)	POPMAX	East Asian	Latino	African	European (Non-Finnish)	South Asian	Total	POPMAX Alt Allele Freq (AF)	POPMAX	Prediction	Accuruacy	Converted rankscore	Prediction	Score	Converted rankscore	Prediction	Score	Converted rankscore	Prediction	Score	Converted rankscore	Score	Prediction Cut off = 0.5	Score	Rankscore
1	NM_178857	RP1L1	c.133C>T	p.Arg45Trp	missense_variant	Missense	Exon 2 of 4, pos 152 of 628 (coding)	rs267607017	613587, 618826	Likely pathogenic	PM1	PM2	PP1	PP3	PP5	BP4		5.57165e-05	3.26883e-05	0	2.71454e-05	0	2.02807e-05	5.57165e-05	EAS	0.000193424	0	0	0	0	6.57263e-06	0.000193424	EAS	Neutral	0.987868	0.73579	Damaging	-2.15	0.24472	Damaging	0.98229	0.80739	Damaging	0.618916	0.60455	24.8	Likely disease causing	0.526	0.79947
2	NM_178857	RP1L1	c.3581C>T	p.Thr1194Met	missense_variant	Missense	Exon 4 of 4, pos 2830 of 6997 (coding)	rs552391475	NA	Uncertain significance	PM2	BP4						0	0.000457546	0	0	0	5.61464e-05	0.000457546	SAS	0.000192753	0	0	0	0.001657	5.91366e-05	0.001657	SAS	Neutral	0.932811	0.50337	Tolerated	3.06	0.27011	Damaging	0.91019	0.52702	Neutral	0.159847	0.28571	23.1	Likely benign	0.104	0.29647
3	NM_178857	RP1L1	c.3587C>T	p.Thr1196Ile	missense_variant	Missense	Exon 4 of 4, pos 2836 of 6997 (coding)	rs1238435363	NA	Uncertain significance	PM1	PM2	BP4					0	0	0	8.83908e-06	0	4.01043e-06	8.83908e-06	NFE	0	0	0	2.93971e-05	0	1.31397e-05	2.93971e-05	NFE	Neutral	0.991572	0.53258	Tolerated	3.5	0.24014	Damaging	0.80401	0.40048	Neutral	0.108314	0.21551	22.8	Likely benign	0.052	0.14661
4	NM_178857	RP1L1	c.3593C>T	p.Ser1198Phe	missense_variant	Missense	Exon 4 of 4, pos 2842 of 6997 (coding)	NA	NA	Likely pathogenic	PM1	PM2	PP1	PP3				NA	NA	NA	NA	NA	NA	NA	NA	NA	NA	NA	NA	NA	NA	NA	NA	Damaging	0.986639	0.63207	Tolerated	1.97	0.40462	Damaging	0.97966	0.78493	Damaging	0.635776	0.61517	24.5	Likely benign	0.241	0.54641
5	NM_178857	RP1L1	c.3596C>G	p.Ser1199Cys	missense_variant	Missense	Exon 4 of 4, pos 2845 of 6997 (coding)	rs863225442	NA	Likely pathogenic	PM1	PM2	PP1	PP3	PP5			NA	NA	NA	NA	NA	NA	NA	NA	NA	NA	NA	NA	NA	NA	NA	NA	Damaging	0.998831	0.23808	Tolerated	1.97	0.45528	Damaging	0.99726	0.98997	Damaging	0.824197	0.74415	24.6	Likely benign	0.389	0.70521
6	NM_178857	RP1L1	c.3599G>A	p.Gly1200Asp	missense_variant	Missense	Exon 4 of 4, pos 2848 of 6997 (coding)	rs964723839	NA	Likely pathogenic	PM1	PM2	PP1	PP3	PP5			NA	NA	NA	NA	NA	NA	NA	NA	NA	NA	NA	NA	NA	NA	NA	NA	Damaging	0.996726	0.48523	Tolerated	0.83	0.43377	Damaging	0.98921	0.88653	Damaging	0.578847	0.57989	23.6	Likely benign	0.325	0.64725
7	NM_178857	RP1L1	c.3599G>C	p.Gly1200Ala	missense_variant	Missense	Exon 4 of 4, pos 2848 of 6997 (coding)	NA	NA	Uncertain significance	PM1	PM2	PP3					NA	NA	NA	NA	NA	NA	NA	NA	NA	NA	NA	NA	NA	NA	NA	NA	Damaging	0.988157	0.4885	Tolerated	0.85	0.40713	Damaging	0.99335	0.9466	Damaging	0.621886	0.60641	23.3	Likely benign	0.299	0.61955
8	NM_178857	RP1L1	c.3602T>G	p.Val1201Gly	missense_variant	Missense	Exon 4 of 4, pos 2851 of 6997 (coding)	NA	NA	Uncertain significance	PM1	PM2	PP3					NA	NA	NA	NA	NA	NA	NA	NA	NA	NA	NA	NA	NA	NA	NA	NA	Damaging	0.85459	0.42957	Tolerated	2.18	0.3528	Damaging	0.99458	0.96281	Damaging	0.80894	0.73258	24.3	Likely benign	0.414	0.72479
9	NM_178857	RP1L1	c.3602T>C	p.Val1201Ala	missense_variant	Missense	Exon 4 of 4, pos 2851 of 6997 (coding)	NA	NA	Uncertain significance	PM1	PM2	PP3					NA	NA	NA	NA	NA	NA	NA	NA	NA	NA	NA	NA	NA	NA	NA	NA	Damaging	0.999997	0.68412	Tolerated	2.15	0.58761	Damaging	0.995	0.96782	Damaging	0.851295	0.76815	24.6	Likely benign	0.475	0.76751
10	NM_000554.6	CRX	c.128G>A	p.Arg43His	missense_variant	Missense	Exon 3 of 4 position 28 of 152 (coding)	rs771736389	268000, PS268000, 204000, 601777	Likely pathogenic	PM1	PM2	PM5	PP1	PP2	PP3		NA	NA	NA	NA	NA	NA	NA	NA	NA	NA	NA	NA	NA	NA	NA	NA	Damaging	0.999471	0.8051	Damaging	-2.34	0.47197	Damaging	0.99174	0.9232	Damaging	0.929172	0.91451	31	Likely disease causing	0.845	0.95175
11	NM_000180.4	GUCY2D	c.2747T>C	p.Ile916Thr	missense_variant	Missense	Exon 14 of 20 position 171 of 193 (coding)	NA	-	Likely Pathogenic	PM1	PM2	PM6	PP2	PP3	PP5		NA	NA	NA	NA	NA	NA	NA	NA	NA	NA	NA	NA	NA	NA	NA	NA	Damaging	0.998678	0.74742	Damaging	-2.16	0.45259	Damaging	0.98904	0.88416	Damaging	0.867654	0.78751	27.8	Likely disease causing	0.958	0.99315
12	NM_000180.4	GUCY2D	c.2513G>A	p.Arg838His	missense_variant	Missense	Exon 13 of 20 position 101 of 164 (coding)	rs61750173	120970, 613829	Pathogenic	PS3	PM1	PM2	PM5	PP2	PP3	PP5	0	0	0	8.79956e-06	0	3.97902e-06	8.79956e-06	NFE	0	0	0	1.47063e-05	0	6.57436e-06	1.47063e-05	NFE	Damaging	1	0.82341	Damaging	-5.51	0.81001	Damaging	0.97418	0.74624	Damaging	0.870977	0.79217	28.4	Likely disease causing	0.977	0.99803
Reference: NM_178857, ENST00000382483.3, GRCh37; NM_000554.6, ENST00000221996.12,GRCh37,NM_000180.4, ENST00000254854.5GRCh37.
Sequence variant nomenclature was obtained according to the guidelines of the Human Genome Variation Society (HGVS) by using Mutalyzer (https://mutalyzer.nl/). All detected variants were analysed using two general prediction programs and three functional prediction programs; Mutation Taster (http://www.mutationtaster.org/), FATHMM (http://fathmm.biocompute.org.uk/9), SIFT (https://www.sift.co.uk/…
[truncated: 17 more columns]

## Sheet: Sup table S3
Supplemental table S3. Detailed clinical and genetic information of previously reported cases harbouring the CRX and GUCY2D variants detected in this study
Causative Gene	Causative variant	Previous report	Family	Patient ID	Family history	Sex	Age (years)	Onset of disease	LogMAR BCVA (RE/LE)	Phenotype	Symptoms
CRX	c.128G>A, p.Arg43His	Fujinami-Yokokawa et al. (2020)	1	1	AD	Male	35	31	0.22/0.4	MD	Central visual field loss
			1	2	AD	Male	63	62	-0.08/-0.08	MD	No symptom
GUCY2D	c.2747T>C, p.Ile916Thr	de Castro-Miró et al. (2014)	1	1	AD	Male	NA	NA	NA	COD	NA
		de Castro-Miró et al. (2014)	1	2	AD	Female	NA	NA	NA	COD	NA
		de Castro-Miró et al. (2014)	1	3	AD	Male	NA	NA	NA	COD	NA
		de Castro-Miró et al. (2014)	1	4	AD	Male	NA	NA	NA	COD	NA
		de Castro-Miró et al. (2014)	1	5	AD	Male	NA	NA	NA	COD	NA
		de Castro-Miró et al. (2014)	1	6	AD	Male	NA	NA	NA	COD	NA
		de Castro-Miró et al. (2014)	1	7	AD	Male	NA	NA	NA	COD	NA
		de Castro-Miró et al. (2014)	1	8	AD	Female	NA	NA	NA	COD	NA
		de Castro-Miró et al. (2014)	1	9	AD	Male	NA	NA	NA	COD	NA
		Liu et al. (2020)	1	1	sporadic	Male	43	NA	0.8/.0.6	CORD	Resuced visual acuity/central visual field loss
		Liu et al. (2020)	2	1	sporadic	Female	71	55	0.52/0.52	MD	Resuced visual acuity/Photophobia
		Rodilla C et al.(2023)	1	1	AD	NA	NA	Infancy	NA	CORD	Visual field loss
	c.2513G>A, p.Arg838His	Payne et al. (2001)	1	1	AD	Male	35	20s	0.8/0.8	CORD	NA
		Ito et al. (2004)	1	1	AD	Female	42	40	0.4/0.2	CORD	Resuced visual acuity
		Weigell-Weber et al. (2000)	1	1	AD	NA	NA	NA	NA	CORD	NA
		Lazar et al. (2015)	1	1	AD	Female	NA	NA	0.4/0.4	COD	Photophobia
		Lazar et al. (2015)	2	1	AD	Female	NA	NA	1/0.15	COD	NA
		Lazar et al. (2015)	3	1	sporadic	Male	NA	NA	1.3/0.92	CORD	Photophobia
		Kim et al. (2019)	1	1	AD	NA	NA	NA	NA	COD	NA
		Sharon et al. (2018)	1	1	AD	NA	NA	NA	NA	COD	NA
		Udar et al. (2003)	1	1	AD	NA	NA	NA	NA	COD	NA
		Kitiratschky et al. (2008)	1	1	AD	Female	36	Childhood	0.3/0.05	COD	NA
		Kitiratschky et al. (2008)	1	2	AD	Female	16	15	0.8/0.8	COD	NA
		Kitiratschky et al. (2008)	1	3	AD	Male	40	10	0.5/0.4	COD	NA
		Kitiratschky et al. (2008)	1	4	AD	Female	23	NA	0.05/0.02	COD	NA
		Kitiratschky et al. (2008)	2	1	AD	Female	48	Childhood	HM/LP	COD	NA
		Kitiratschky et al. (2008)	3	1	AD	Female	50	25–30	0.1/0.05	COD	NA
		Kitiratschky et al. (2008)	3	2	AD	Female	23	17	0.4/0.4	COD	NA
		Xiao et al. (2011)	1	1	AD	Female	54	Early childhood	CF; CF*	COD	Photophobia
		Xiao et al. (2011)	1	2	AD	Male	31	Early childhood	0.04; 0.04	COD	Photophobia
		Xiao et al. (2011)	1	3	AD	Male	29	8	0.05; 0.1	COD	Photophobia
		Xiao et al. (2011)	1	4	AD	Male	28	7	0.03; 0.03	COD	Photophobia
		Xiao et al. (2011)	1	5	AD	Male	26	Early childhood	0.05; 0.04	COD	Photophobia
		Xiao et al. (2011)	1	6	AD	Female	19	6	0.1; 0.1	COD	Photophobia
		Xiao et al. (2011)	1	7	AD	Female	2.5	NA	NA	COD	No symptom
		Xiao et al. (2011)	1	8	AD	Female	NA	NA	NA	COD	No symptom
		Mukherjee et al. (2014)	1	1	AD	Female	21	11	0.48/0.48	COD	Photoaversion
		Mukherjee et al. (2014)	1	2	AD	Female	44	23	1.47/1.3	COD	Photoaversion
		Mukherjee et al. (2014)	1	3	AD	Female	44	12	1.3/1.77	COD	Loss of colour and central vision/photoaversion
		Zobor et al. (2014)	1	1	AD	Female	55	NA	1.0/1.3	CORD	NA
		Zobor et al. (2014)	1	2	AD	Male	26	NA	1.0/1.0	CORD	NA
		Zobor et al. (2014)	1	3	AD	Female	42	NA	1.3/0.8	COD	NA
		Jiang et al. (2015)	1	1	Sporadic	Male	23	5	1/1.4	CORD	Night blindness
		Jiang et al. (2015)	2	1	Sporadic	Male	14	5	0.4/1.0	COD	NA
		Jiang et al. (2015)	3	1	AD	Female	20	6	1.0/0.7	COD	NA
		Jiang et al. (2015)	3	2	AD	Male	18	5	1.15/1.52	COD	NA
		Jiang et al. (2015)	3	3	AD	Male	7	7	0.52/0.52	COD	NA
		Sun et al. (2020)	1	1	AD	Male	10	5	1.1/1.15	CORD	Resuced visual acuity/Photophobia
		Sun et al. (2020)	1	2	AD	Female	8	1	1.0/1.0	CORD	Resuced visual acuity/Photophobia
		Rodilla C et al.(2023)	1	2	AD	NA	NA	Infancy	NA	CORD	Visual field loss
		Rodilla C et al.(2023)	2	1	AD	NA	NA	Infancy	NA	CORD	Visual field loss
		Rodilla C et al.(2023)	2	2	AD	NA	NA	Adulthood	NA	CORD	Visual field loss/photophobia
		Rodilla C et al.(2023)	3	1	AD	NA	NA	NA	NA	CORD	Visual field loss
		Rodilla C et al.(2023)	4	1	AD	NA	NA	NA	NA	CORD	Visual field loss
		Rodilla C et al.(2023)	5	1	AD	NA	NA	Youth	NA	CORD	Visual field loss
		Rodilla C et al.(2023)	6	1	AD	NA	NA	Infancy	NA	CORD	Visual field loss/photophobia
		Rodilla C et al.(2023)	7	1	AD	NA	NA	Infancy	NA	CORD	Visual field loss/photophobia
		Rodilla C et al.(2023)	8	1	AD	NA	NA	Infancy	NA	CORD	Visual field loss/photophobia
logMAR, logarithm of minimum angle of resolution; BCVA, best-corrected visual acuity; LE, left eye; RE, right eye; AD, autosomal dominant; MD, macular dystrophy; COD, cone dystrophy; CORD, cone-rod dystrophy
Reference: NM_178857, ENST00000382483.3, GRCh37; NM_000554.6, ENST00000221996.12,GRCh37,NM_000180.4, ENST00000254854.5GRCh37.
